# Supplementary material for: Long COVID Classification: Findings from a Clustering Analysis in the Predi-COVID Cohort Study
Source: Int J Environ Res Public Health. 2022 Nov 30;19(23):16018. doi: 10.3390/ijerph192316018 (PMC9740149; doi:10.3390/ijerph192316018)
Supplement: Supplementary file 1 [file ijerph-19-16018-s001.zip]

Archive with 1 entries (1 files):
- ijerph-2034257-supplementary.pdf
